# Supplementary material for: Neural–Behavioral Relation in Phonetic Discrimination Modulated by Language Background
Source: Brain Sci. 2022 Mar 29;12(4):461. doi: 10.3390/brainsci12040461 (PMC9027764; doi:10.3390/brainsci12040461)
Supplement: Supplementary file 1 [file brainsci-12-00461-s001.zip]

Archive with 3 entries (3 files):
- VideoS1.mov
- VideoS2.mov
- VideoS3.mov
